# Supplementary material for: Time-Dependent Degradation of Imipenem in Aqueous Solution and Its Impact on Antibacterial Activity
Source: Antibiotics (Basel). 2026 Jul 20;15(7):704. doi: 10.3390/antibiotics15070704 (PMC13406044; doi:10.3390/antibiotics15070704)
Supplement: Supplementary file 1 [file antibiotics-15-00704-s001.zip]

Archive with 1 entries (1 files):
- antibiotics-4349195-supplementary.pdf
